# Supplementary material for: Geographic Variation in Top-10 Prescribed Medicines and Potentially Inappropriate Medication in Portugal: An Ecological Study of 2.2 Million Older Adults
Source: Int J Environ Res Public Health. 2022 Oct 10;19(19):12938. doi: 10.3390/ijerph191912938 (PMC9564588; doi:10.3390/ijerph191912938)
Supplement: Supplementary file 1 [file ijerph-19-12938-s001.zip]

Archive with 1 entries (1 files):
- ijerph-1926096-supplementary.pdf
